# Supplementary material for: A urinary assay for mutation and methylation biomarkers in the diagnosis and recurrence prediction of non-muscle invasive bladder cancer patients
Source: BMC Med. 2023 Sep 19;21:357. doi: 10.1186/s12916-023-03065-5 (PMC10510256; doi:10.1186/s12916-023-03065-5)
Supplement: Supplementary file 2 — Additional file 2: File S1. The clinical characteristics and OncoUrine test results of the patients in the bladder cancer diagnosis cohort, the recurrence diagnosis cohort, and the follow-up cohort, respectively. File S2. The mutational frequency and methylation levels of the OncoUrine test positive patients. File S3. The follow-up data with confirmed recurrence status of patients. [file 12916_2023_3065_MOESM2_ESM.zip]

Archive with 3 entries (3 files):
- File S1R2.xls
- File S2R2.xls
- File S3R2.xlsx
