# Supplementary material for: A urinary assay for mutation and methylation biomarkers in the diagnosis and recurrence prediction of non-muscle invasive bladder cancer patients
Source: BMC Med. 2023 Sep 19;21:357. doi: 10.1186/s12916-023-03065-5 (PMC10510256; doi:10.1186/s12916-023-03065-5)
Supplement: Supplementary file 2 — Additional file 2: File S1. The clinical characteristics and OncoUrine test results of the patients in the bladder cancer diagnosis cohort, the recurrence diagnosis cohort, and the follow-up cohort, respectively. File S2. The mutational frequency and methylation levels of the OncoUrine test positive patients. File S3. The follow-up data with confirmed recurrence status of patients. [file 12916_2023_3065_MOESM2_ESM.zip › File S1R2.xls]

## Sheet: BC Diagnosis cohort
Sample_ID	Gender	Age	Smoke status(packs of each year)	Clinical Diagnosis	Panel Diagnosis	Mutation Status	Methylation Status	Grade	TNM	CIS	Number of tumors	Size of maximal tumor（cm）	Cystoscopy
RS567NU1	male	76	NA	BC	Positive	Negative	Positive	High	T1N0M0	No	multiple	0.8×0.5	Positive
RS615NU1	female	70	NA	Benign	Negative	Negative	Negative
RS616NU1	male	68	300	Benign	Negative	Negative	Negative
RS621NU1	male	52	NA	Benign	Negative	Negative	Negative
RS626NU1	female	37	never	BC	Negative	Negative	Negative	Low	T1N0M0	No	NA	NA	Positive
RS622NU1-1	male	56	NA	Benign	Negative	Negative	Negative
RV776NU1	male	70	800	Benign	Negative	Negative	Negative
RV687NU1	male	64	NA	BC	Positive	Positive	Positive	High	T1N0M0	No	multiple	NA	Positive
RT748NU1	male	41	200	Benign	Negative	Negative	Negative
RT753NU1	male	76	never	Benign	Negative	Negative	Negative
RT793NU1	female	53	never	Benign	Negative	Negative	Negative
RW515NU2	male	47	never	Benign	Negative	Negative	Negative
RW518NU1	male	74	never	BC	Negative	Negative	Negative	NA	NA	NA	single	1	Positive
RV592NU1	male	62	300	Benign	Negative	Negative	Negative
RV600NU1	female	56	never	Benign	Negative	Negative	Negative
RV601NU2	male	62	200	Benign	Negative	Negative	Negative
RV605NU1	female	60	never	Benign	Negative	Negative	Negative
RV608NU1	female	71	never	Benign	Negative	Negative	Negative
RW067NU1	male	63	NA	BC	Positive	Positive	Positive	High	T1N0M0	No	single	1.8	Positive
RV689NU1	female	68	never	Benign	Positive	Positive	Negative
RS662NU1	female	66	NA	Benign	Negative	Negative	Negative
RT750NU1	female	71	NA	BC	Positive	Positive	Positive	High	T2aN0M0,Tis	Yes	multiple	2.0×1.5×1.0	Positive
RW080NU1	male	64	600	BC	Positive	Positive	Positive	High	TaN0M0，Tis	Yes	multiple	1.5	Positive
RT772NU1	male	68	never	BC	Positive	Positive	Positive	High	T1N0M0	No	multiple	1-2.5	Positive
RT775NU1	male	79	NA	BC	Positive	Positive	Positive	Low	TaN0M0	No	single	2.5	Positive
RW070NU2	female	67	never	Benign	Negative	Negative	Negative
RW082NU1	male	58	NA	Benign	Negative	Negative	Negative
RW615NU1	male	74	never	Benign	Negative	Negative	Negative
RW627NU1	female	58	never	Benign	Negative	Negative	Negative
RW069NU2	female	66	never	Benign	Negative	Negative	Negative
RW076NU1	female	67	never	Benign	Negative	Negative	Negative
RW526NU1	male	62	NA	Benign	Negative	Negative	Negative
RW539NU1	female	75	never	Benign	Negative	Negative	Negative
RW624NU1	male	52	never	Benign	Positive	Negative	Positive
RW634NU1	male	59	NA	Benign	Negative	Negative	Negative
RW072NU1	male	30	never	Benign	Negative	Negative	Negative
RW081NU1	female	35	never	Benign	Negative	Negative	Negative
RW524NU2	male	76	NA	Benign	Negative	Negative	Negative
RW534NU2	male	68	NA	Benign	Negative	Negative	Negative
RT787NU1	male	82	NA	BC	Positive	Positive	Positive	NA	NA	NA	single	2	Positive
RT788NU1	female	82	never	Benign	Negative	Negative	Negative
RS659NU1	male	65	NA	Benign	Negative	Negative	Negative
RS660NU1	male	23	NA	Benign	Negative	Negative	Negative
RS664NU1	male	55	NA	Benign	Positive	Positive	Positive
RS665NU1	male	70	NA	Benign	Negative	Negative	Negative
RU566NU1	female	55	NA	Benign	Negative	Negative	Negative
RT752NU1	female	62	NA	Benign	Negative	Negative	Negative

## Sheet: Recurrence Diagnosis cohort
Sample_ID	Gender	Age	Smoke status(packs of each year)	Clinical Diagnosis as recurrence	Panel Diagnosis	Mutation Status	Methylation Status	Grade	TNM	CIS	Number of Tumor	Size of maximal tumor（cm）	Time since last TURBT(month）	Number of recurrentnce confirmed	The last postoperative chemotherapy	Cystoscopy
RS618NU1	male	37	never	No	Negative	Negative	Negative						7.2	1	Pirarubicin	Negative
RS620NU1	male	77	300	No	Negative	Negative	Negative						6.1	1	Pirarubicin	Negative
RS623NU1	male	27	never	No	Negative	Negative	Negative						3	1	Gemcitabine、Epirubicin	Negative
RS623NU2	male	27	never	No	Negative	Negative	Negative						6	1	Gemcitabine、Epirubicin	Negative
RS624NU1-1	male	55	700	No	Negative	Negative	Negative						21.6	2	GC	Negative
RS625NU2	male	67	300	No	Positive	Negative	Positive						12	5	Epirubicin	Negative
RS650NU1-1	male	78	100	No	Negative	Negative	Negative						102.7	1	Pirarubicin	Negative
RS651NU1	male	65	60	No	Negative	Negative	Negative						3	1	NA	Negative
RS653NU1	female	81	never	No	Negative	Negative	Negative						29.6	1	Pirarubicin	Negative
RS654NU1	female	68	never	No	Negative	Negative	Negative						19.1	5	BCG、Gemcitabine、GC	Negative
RS655NU1	male	79	never	No	Negative	Negative	Negative						38	1	Pirarubicin、GC	Positive
RS656NU1	male	64	600	No	Negative	Negative	Negative						0.3	2	NA	Negative
RS657NU1	female	58	never	Yes	Positive	Positive	Positive	Low	TaN0M0	No	multiple	4×5	10.3	2	Pirarubicin	Positive
RS661NU1	female	74	never	No	Positive	Positive	Positive						39.8	2	Pirarubicin、GC	Negative
RS663NU1	male	66	NA	No	Positive	Positive	Negative						15.2	1	BCG	Negative
RT743NU1	female	79	NA	No	Negative	Negative	Negative						3.7	1	BCG、Pirarubicin	Negative
RT744NU1	male	70	never	Yes	Positive	Positive	Positive	NA	NA	NA	NA	NA	35.1	NA	Pirarubicin	Positive
RT745NU1-1	female	63	NA	No	Negative	Negative	Negative						NA	NA		Negative
RT754NU1	female	69	never	No	Positive	Positive	Positive						24	1	Pirarubicin	Negative
RT756NU1-1	female	64	NA	No	Positive	Positive	Positive						NA	NA	GC	Negative
RT757NU1	male	73	never	No	Negative	Negative	Negative						8.5	1	GC	Negative
RT759NU1	male	72	never	No	Positive	Positive	Positive						13.6	11	GC	Negative
RT761NU1	female	64	NA	No	Positive	Positive	Positive						20.6	1	GC	Negative
RT762NU1	female	72	never	No	Positive	Positive	Positive						3	4	Epirubicin	Negative
RT762NU2	female	72	never	Yes	Positive	Positive	Positive	High	T2aN0M0	No	single	2	10.3	4	Epirubicin	Positive
RT763NU1	male	56	100	No	Negative	Negative	Negative						12.3	1	Epirubicin	Negative
RT765NU1	female	80	never	No	Negative	Negative	Negative						3.5	2	BCG	Negative
RT766NU1	male	71	NA	No	Positive	Positive	Positive						6.7	2	Epirubicin	Negative
RT767NU1	male	51	100	No	Negative	Negative	Negative						5	1	Epirubicin	Negative
RT768NU1	male	70	600	No	Positive	Negative	Positive						9.5	1	Epirubicin	Negative
RT769NU1	female	65	never	No	Positive	Positive	Positive						12.8	2	NA	Negative
RT770NU1	male	83	never	No	Negative	Negative	Negative						3.7	1	Pirarubicin	Negative
RT771NU1	male	20	NA	No	Negative	Negative	Negative						NA	NA	NA	Negative
RT780NU1	male	55	400	No	Negative	Negative	Negative						2	1	Pirarubicin	Negative
RT781NU1	male	57	NA	No	Negative	Negative	Negative						2.8	1	Epirubicin	Negative
RT782NU1	male	70	NA	No	Negative	Negative	Negative						11.7	1	Pirarubicin	Negative
RT782NU2	male	69	never	No	Negative	Negative	Negative						17.9	1	Pirarubicin	Negative
RT783NU1	female	68	never	No	Negative	Negative	Negative						5.6	2	Epirubicin	Negative
RT790NU1	female	62	never	No	Negative	Negative	Negative						5.9	1	Epirubicin	Negative
RT790NU2	female	61	300	No	Negative	Negative	Negative						10.8	1	Epirubicin	Negative
RT791NU2	female	42	never	No	Negative	Negative	Negative						11.5	1	Pirarubicin	Negative
RU565NU1	female	76	NA	No	Positive	Positive	Negative						9.3	2	PD1	Negative
RU569NU1	male	67	400	No	Negative	Negative	Negative						3	1	Epirubicin	Negative
RV593NU2	male	67	never	No	Negative	Negative	Negative						4	1	Pirarubicin	Negative
RV595NU1	female	80	never	No	Negative	Negative	Negative						25.3	1	Pirarubicin	Negative
RV596NU1	male	43	NA	No	Negative	Negative	Negative						11.3	1	BCG	Negative
RV597NU1	male	62	600	No	Positive	Negative	Positive						6.4	1	BCG	Negative
RV597NU2	male	62	700	No	Positive	Positive	Positive						10	1	BCG	Negative
RV599NU2	male	69	NA	No	Positive	Positive	Positive						32.9	1	NA	Negative
RV602NU2	male	70	NA	No	Negative	Negative	Negative						6.3	2	BCG	Negative
RV602NU3	male	70	NA	No	Negative	Negative	Negative						10.6	2	BCG	Negative
RV606NU1	male	59	200	No	Negative	Negative	Negative						5.2	1	Pirarubicin	Negative
RV607NU1	male	61	400	No	Negative	Negative	Negative						6.2	1	BCG	Negative
RV609NU1	male	62	NA	No	Positive	Positive	Negative						19.8	1	Gemcitabine	Negative
RV686NU1	male	72	NA	No	Negative	Negative	Negative						65	4	Pirarubicin	Negative
RV693NU1	male	58	NA	No	Negative	Negative	Negative						4.5	1	Pirarubicin	Negative
RV775NU2	male	77	300	No	Negative	Negative	Negative						14.8	2	Pirarubicin	Negative
RV777NU1	male	57	500	Yes	Positive	Negative	Positive	Low	TaN0M0	No	multiple	NA	4.2	6	Pirarubicin、Gemcitabine	Positive
RV778NU1	male	53	never	No	Negative	Negative	Negative						26.7	1	Pirarubicin	Negative
RV779NU1	female	49	never	No	Negative	Negative	Negative						8.8	1	NA	Negative
RV780NU1	male	67	NA	No	Negative	Negative	Negative						6.4	1	NK cell	Negative
RW068NU1	female	64	never	No	Positive	Positive	Positive						32.3	1	Gemcitabine	Negative
RW074NU2	male	75	600	No	Negative	Negative	Negative						28.6	1	Pirarubicin	Negative
RW077NU1	female	69	never	No	Positive	Negative	Positive						43.9	1	Pirarubicin	Negative
RW078NU1	female	60	never	No	Negative	Negative	Negative						66	1	GC	Negative
RW079NU1	male	64	NA	Yes	Positive	Positive	Positive	Low	TaN0M0	No	NA	NA	100.5	1	Pirarubicin、Gemcitabine	Positive
RW083NU2	female	66	never	No	Positive	Negative	Positive						29.5	1	GC	Negative
RW084NU1	male	72	never	No	Negative	Negative	Negative						4.2	1	Epirubicin	Negative
RW517NU1	male	88	NA	No	Negative	Negative	Negative						3.7	1	Epirubicin	Negative
RW519NU1	male	67	NA	No	Negative	Negative	Negative						12.3	2	Epirubicin	Negative
RW521NU2	male	58	never	No	Negative	Negative	Negative						2.7	1	Pirarubicin	Negative
RW528NU1	male	67	never	No	Negative	Negative	Negative						41.3	1	Epirubicin	Negative
RW529NU1	male	71	never	No	Positive	Positive	Positive						5.5	1	BCG	Negative
RW530NU1	male	70	never	No	Positive	Positive	Positive						19.5	1	BCG	Negative
RW531NU1	male	65	never	Yes	Positive	Negative	Positive	High	TaN0M0	No	NA	NA	73.4	1	BCG	Positive
RW533NU1	male	66	never	No	Negative	Negative	Negative	0					6.4	1	GC	Negative
RW535NU1	male	68	never	No	Negative	Negative	Negative						54	1	Pirarubicin	Negative
RW537NU1	male	86	never	No	Positive	Positive	Positive						7.9	2	BCG	2
RW538NU1	male	56	never	No	Negative	Negative	Negative						6.1	1	Pirarubicin	Negative
RW540NU1	female	69	never	No	Negative	Negative	Negative						4.2	1	Pirarubicin	Positive
RW541NU1	female	NA	never.3	No	Negative	Negative	Negative						13.6	1	Pirarubicin	Negative
RW617NU1	male	77	never	Yes	Positive	Negative	Positive	NA	NA	No	single	2.5cm	3.9	3	Pirarubicin	Positive
RW618NU2	male	64	800	Yes	Positive	Negative	Positive	NA	NA	NA	single	NA	6.9	1	Hydroxycamptothecin	Positive
RW619NU1	male	74	never	No	Positive	Positive	Positive						7	2	Epirubicin	Negative
RW621NU1	male	72	NA	No	Positive	Positive	Negative						21.4	2	Pirarubicin	Negative
RW623NU1	male	70	NA	No	Negative	Negative	Negative						28.5	7	Pirarubicin	Negative
RW625NU1	female	72	never	No	Negative	Negative	Negative						4.5	1	Epirubicin	Negative
RW626NU1	female	57	never	No	Positive	Positive	Positive						12.5	1	Epirubicin、GC	Negative
RW629NU1	male	40	never	No	Negative	Negative	Negative						13.3	1	Epirubicin	Negative
RW630NU1	male	81	600	No	Negative	Negative	Negative						8.5	1	BCG	Negative
RW632NU1	male	47	never	No	Negative	Negative	Negative						8.8	1	Gemcitabine	Negative
RW808NU1	male	65	never	No	Positive	Positive	Negative						3.5	1	BCG	Negative
RW809NU1	female	67	never	No	Positive	Positive	Positive						8.1	5	GC	Negative

## Sheet: Follow-up cohort
Sample_ID	Clinical Diagnosis of recurrence	Panel Diagnosis	Recurrence Status during follow-up	Grade of confirmed recurrence
RS618NU1	Negative	Negative	No
RS620NU1	Negative	Negative	No
RS623NU1	Negative	Negative	No
RS623NU2	Negative	Negative	Lost
RS624NU1-1	Negative	Negative	No
RS625NU2	Negative	Positive	No
RS650NU1-1	Negative	Negative	No
RS651NU1	Negative	Negative	No
RS653NU1	Negative	Negative	No
RS654NU1	Negative	Negative	No
RS655NU1	Negative	Negative	No
RS656NU1	Negative	Negative	No	NMIBC
RS657NU1	Positive	Positive	Yes
RS661NU1	Negative	Positive	Yes	HG
RS663NU1	Negative	Positive	Lost
RT743NU1	Negative	Negative	No
RT744NU1	Positive	Positive	Yes
RT745NU1-1	Negative	Negative	Lost	Low
RT754NU1	Negative	Positive	No
RT756NU1-1	Negative	Positive	Yes	LG
RT757NU1	Negative	Negative	Yes
RT759NU1	Negative	Positive	Yes	HG
RT761NU1	Negative	Positive	Yes	HG
RT762NU1	Negative	Positive	Yes	LG
RT762NU2	Positive	Positive	Yes	LG
RT763NU1	Negative	Negative	No
RT765NU1	Negative	Negative	No
RT766NU1	Negative	Positive	No
RT767NU1	Negative	Negative	No
RT768NU1	Negative	Positive	Lost
RT769NU1	Negative	Positive	Yes	HG
RT770NU1	Negative	Negative	Yes	LG
RT771NU1	Negative	Negative	Lost
RT780NU1	Negative	Negative	No
RT781NU1	Negative	Negative	No
RT782NU1	Negative	Negative	No
RT782NU2	Negative	Negative	Lost
RT783NU1	Negative	Negative	No	MIBC
RT790NU1	Negative	Negative	Lost
RT790NU2	Negative	Negative	No
RT791NU2	Negative	Negative	No
RU565NU1	Negative	Positive	Yes	MIBC
RU569NU1	Negative	Negative	No
RV593NU2	Negative	Negative	No
RV595NU1	Negative	Negative	Lost
RV596NU1	Negative	Negative	No
RV597NU1	Negative	Positive	No
RV597NU2	Negative	Positive	Lost
RV599NU2	Negative	Positive	Lost
RV602NU2	Negative	Negative	No
RV602NU3	Negative	Negative	Lost	High
RV606NU1	Negative	Negative	Lost
RV607NU1	Negative	Negative	No	Low
RV609NU1	Negative	Positive	No
RV686NU1	Negative	Negative	No
RV693NU1	Negative	Negative	Yes	HG
RV775NU2	Negative	Negative	No
RV777NU1	Positive	Positive	Yes	LG
RV778NU1	Negative	Negative	No
RV779NU1	Negative	Negative	No
RV780NU1	Negative	Negative	No
RW068NU1	Negative	Positive	Yes	LG
RW074NU2	Negative	Negative	No
RW077NU1	Negative	Positive	No
RW078NU1	Negative	Negative	No
RW079NU1	Positive	Positive	Yes	LG
RW083NU2	Negative	Positive	Lost
RW084NU1	Negative	Negative	Yes	HG
RW517NU1	Negative	Negative	No
RW519NU1	Negative	Negative	No	High
RW521NU2	Negative	Negative	No
RW528NU1	Negative	Negative	No
RW529NU1	Negative	Positive	No
RW530NU1	Negative	Positive	No
RW531NU1	Positive	Positive	Yes	HG
RW533NU1	Negative	Negative	Lost
RW535NU1	Negative	Negative	No
RW537NU1	Negative	Positive	No	High
RW538NU1	Negative	Negative	No
RW540NU1	Negative	Negative	Yes	HG
RW541NU1	Negative	Negative	Lost
RW617NU1	Positive	Positive	Yes
RW618NU2	Positive	Positive	Yes
RW619NU1	Negative	Positive	Yes	HG
RW621NU1	Negative	Positive	Yes	HG
RW623NU1	Negative	Negative	No
RW625NU1	Negative	Negative	No
RW626NU1	Negative	Positive	Yes	HG
RW629NU1	Negative	Negative	No
RW630NU1	Negative	Negative	Lost
RW632NU1	Negative	Negative	No
RW808NU1	Negative	Positive	Lost
RW809NU1	Negative	Positive	Yes	HG
