# Supplementary material for: A urinary assay for mutation and methylation biomarkers in the diagnosis and recurrence prediction of non-muscle invasive bladder cancer patients
Source: BMC Med. 2023 Sep 19;21:357. doi: 10.1186/s12916-023-03065-5 (PMC10510256; doi:10.1186/s12916-023-03065-5)
Supplement: Supplementary file 2 — Additional file 2: File S1. The clinical characteristics and OncoUrine test results of the patients in the bladder cancer diagnosis cohort, the recurrence diagnosis cohort, and the follow-up cohort, respectively. File S2. The mutational frequency and methylation levels of the OncoUrine test positive patients. File S3. The follow-up data with confirmed recurrence status of patients. [file 12916_2023_3065_MOESM2_ESM.zip › File S2R2.xls]

## Sheet: Diagnosis cohort
Sample_ID	Mutation_Status	Gene_Name	Chromosome	Start_Position	End_Position	Variant_Classification	cDNA_Change	Protein_Change	Tumor_Mutant_Frequency	Methylation_Status	Methylation_Levels
RV687NU1	Positive	TERT	5	1295228	1295228	upstream_gene_variant	.	.	0.3479	Positive	0.05
RV687NU1	Positive	HRAS	11	534286	534286	missense_variant	c.37G>C	p.Gly13Arg	0.75158	Positive	0.05
RW067NU1	Positive	PIK3CA	3	178936082	178936082	missense_variant	c.1624G>A	p.Glu542Lys	0.02201	Positive	-1.39
RW067NU1	Positive	PIK3CA	3	178936091	178936091	missense_variant	c.1633G>A	p.Glu545Lys	0.00595	Positive	-1.39
RW067NU1	Positive	TERT	5	1295228	1295228	upstream_gene_variant	.	.	0.42	Positive	-1.39
RW067NU1	Positive	TP53	17	7577127	7577127	missense_variant	c.811G>A	p.Glu271Lys	0.09541	Positive	-1.39
RW067NU1	Positive	TP53	17	7577550	7577550	missense_variant	c.731G>A	p.Gly244Asp	0.55803	Positive	-1.39
RV689NU1	Positive	TERT	5	1295228	1295228	upstream_gene_variant	.	.	0.016	Negative	N/A
RT750NU1	Positive	TP53	17	7578265	7578265	missense_variant	c.584T>C	p.Ile195Thr	0.22085	Positive	1.99
RW080NU1	Positive	ERBB2	17	37868208	37868208	missense_variant	c.929C>T	p.Ser310Phe	0.00504	Positive	0.18
RW080NU1	Positive	ERCC2	19	45867687	45867687	missense_variant	c.713A>G	p.Asn238Ser	0.46179	Positive	0.18
RT772NU1	Positive	TP53	17	7577547	7577547	missense_variant	c.734G>T	p.Gly245Val	0.78623	Positive	0.27
RT775NU1	Positive	TERT	5	1295228	1295228	upstream_gene_variant	.	.	0.3814	Positive	0.22
RT775NU1	Positive	ERBB2	17	37866662	37866662	missense_variant	c.829G>T	p.Asp277Tyr	0.78505	Positive	0.22
RT775NU1	Positive	ERBB2	17	37868208	37868208	missense_variant	c.929C>T	p.Ser310Phe	0.7791	Positive	0.22
RT787NU1	Positive	TERT	5	1295228	1295228	upstream_gene_variant	.	.	0.4068	Positive	-0.3
RT787NU1	Positive	KDM6A	X	44923035	44923035	stop_gained	c.1896G>A	p.Trp632Ter	0.57049	Positive	-0.3
RS664NU1	Positive	TERT	5	1295228	1295228	upstream_gene_variant	.	.	0.1607	Positive	2.46
RS664NU1	Positive	TP53	17	7577058	7577058	stop_gained	c.880G>T	p.Glu294Ter	0.16622	Positive	2.46
RS567NU1	Negative									Positive	0.1
RW624NU1	Negative									Positive	5.65

## Sheet: Recurrence cohort
Sample_ID	Mutation_Status	Gene_Name	Chromosome	Start_position	End_position	Variant_Classification	cDNA_Change	Protein_Change	Tumor_mutant_frequency	Methylation_Status	Methylation_Levels
RS657NU1	Positive	RHOA	3	49412884	49412884	missense_variant	c.139G>A	p.Glu47Lys	0.09859	Positive	3.55
RS657NU1	Positive	TERT	5	1295228	1295228	upstream_gene_variant	.	.	0.139	Positive	3.55
RS661NU1	Positive	TERT	5	1295250	1295250	upstream_gene_variant	.	.	0.4415	Positive	0.5
RS663NU1	Positive	U2AF1	21	44524456	44524456	missense_variant	c.101C>T	p.Ser34Phe	0.0062	Negative	N/A
RU565NU1	Positive	TP53	17	7577570	7577570	missense_variant	c.711G>A	p.Met237Ile	0.07701	Negative	8.69
RT744NU1	Positive	TERT	5	1295228	1295228	upstream_gene_variant	.	.	0.1602	Positive	1.1
RT744NU1	Positive	TERT	5	1295250	1295250	upstream_gene_variant	.	.	0.30955	Positive	1.1
RT744NU1	Positive	TP53	17	7577556	7577556	missense_variant	c.725G>A	p.Cys242Tyr	0.19001	Positive	1.1
RT754NU1	Positive	U2AF1	21	44524456	44524456	missense_variant	c.101C>T	p.Ser34Phe	0.01842	Positive	5.29
RT759NU1	Positive	TERT	5	1295161	1295161	5_prime_UTR_variant	c.-57A>C	.	0.01043	Positive	0.36
RT759NU1	Positive	TERT	5	1295228	1295228	upstream_gene_variant	.	.	0.3774	Positive	0.36
RT759NU1	Positive	TP53	17	7578382	7578382	stop_gained	c.548C>G	p.Ser183Ter	0.05627	Positive	0.36
RT761NU1	Positive	TERT	5	1295228	1295228	upstream_gene_variant	.	.	0.4433	Positive	0.33
RT761NU1	Positive	TP53	17	7577538	7577538	missense_variant	c.743G>A	p.Arg248Gln	0.53137	Positive	0.33
RT766NU1	Positive	RHOA	3	49412884	49412884	missense_variant	c.139G>A	p.Glu47Lys	0.00583	Positive	3.73
RT766NU1	Positive	TERT	5	1295228	1295228	upstream_gene_variant	.	.	0.025	Positive	3.73
RT769NU1	Positive	TP53	17	7578413	7578413	missense_variant	c.517G>T	p.Val173Leu	0.14818	Positive	3.83
RT756NU1-1	Positive	FGFR3	4	1803568	1803568	missense_variant	c.746C>G	p.Ser249Cys	0.08363	Positive	3.91
RT756NU1-1	Positive	TERT	5	1295228	1295228	upstream_gene_variant	.	.	0.1493	Positive	3.91
RT762NU1	Positive	PIK3CA	3	178936091	178936091	missense_variant	c.1633G>A	p.Glu545Lys	0.03046	Positive	1.28
RT762NU1	Positive	TERT	5	1295228	1295228	upstream_gene_variant	.	.	0.054	Positive	1.28
RV597NU2	Positive	U2AF1	21	44524456	44524456	missense_variant	c.101C>T	p.Ser34Phe	0.00702	Positive	4.47
RW808NU1	Positive	TERT	5	1295250	1295250	upstream_gene_variant	.	.	0.0085	Negative	N/A
RW809NU1	Positive	PIK3CA	3	178936091	178936091	missense_variant	c.1633G>A	p.Glu545Lys	0.18628	Positive	-1.09
RW809NU1	Positive	TERT	5	1295228	1295228	upstream_gene_variant	.	.	0.3483	Positive	-1.09
RW809NU1	Positive	TP53	17	7578413	7578413	missense_variant	c.517G>T	p.Val173Leu	0.56856	Positive	-1.09
RT762NU2	Positive	PIK3CA	3	178936091	178936091	missense_variant	c.1633G>A	p.Glu545Lys	0.08752	Positive	1.28
RT762NU2	Positive	TERT	5	1295228	1295228	upstream_gene_variant	.	.	0.1455	Positive	1.28
RV599NU2	Positive	KRAS	12	25398284	25398284	missense_variant	c.35G>A	p.Gly12Asp	0.01629	Positive	7.72
RV609NU1	Positive	ERCC2	19	45867687	45867687	missense_variant	c.713A>G	p.Asn238Ser	0.00643	Negative	9.94
RW068NU1	Positive	FGFR3	4	1803568	1803568	missense_variant	c.746C>G	p.Ser249Cys	0.10987	Positive	3.39
RW068NU1	Positive	TERT	5	1295228	1295228	upstream_gene_variant	.	.	0.156	Positive	3.39
RW079NU1	Positive	TERT	5	1295228	1295228	upstream_gene_variant	.	.	0.27	Positive	1.65
RW529NU1	Positive	PIK3CA	3	178952085	178952085	missense_variant	c.3140A>G	p.His1047Arg	0.00808	Positive	5.46
RW530NU1	Positive	PIK3CA	3	178936091	178936091	missense_variant	c.1633G>A	p.Glu545Lys	0.00633	Positive	6.65
RW530NU1	Positive	FGFR3	4	1803568	1803568	missense_variant	c.746C>G	p.Ser249Cys	0.02403	Positive	6.65
RW530NU1	Positive	TERT	5	1295250	1295250	upstream_gene_variant	.	.	0.01915	Positive	6.65
RW530NU1	Positive	U2AF1	21	44524456	44524456	missense_variant	c.101C>T	p.Ser34Phe	0.0052	Positive	6.65
RW537NU1	Positive	TERT	5	1295250	1295250	upstream_gene_variant	.	.	0.09278	Positive	3.36
RW619NU1	Positive	FGFR3	4	1806099	1806099	missense_variant	c.1118A>G	p.Tyr373Cys	0.05059	Positive	2.81
RW619NU1	Positive	TERT	5	1295228	1295228	upstream_gene_variant	.	.	0.0726	Positive	2.81
RW621NU1	Positive	TERT	5	1295228	1295228	upstream_gene_variant	.	.	0.4227	Negative	9.72
RW621NU1	Positive	TP53	17	7578419	7578419	missense_variant	c.511G>A	p.Glu171Lys	0.52963	Negative	9.72
RW626NU1	Positive	TP53	17	7577058	7577058	stop_gained	c.880G>T	p.Glu294Ter	0.7057	Positive	-0.58
RS625NU2	Negative									Positive	5.73
RT768NU1	Negative									Positive	5.63
RV597NU1	Negative									Positive	4.47
RV777NU1	Negative									Positive	6.05
RW077NU1	Negative									Positive	6.91
RW083NU2	Negative									Positive	7.7
RW531NU1	Negative									Positive	0.65
RW617NU1	Negative									Positive	3.9
RW618NU2	Negative									Positive	7.98
