# Supplementary material for: A urinary assay for mutation and methylation biomarkers in the diagnosis and recurrence prediction of non-muscle invasive bladder cancer patients
Source: BMC Med. 2023 Sep 19;21:357. doi: 10.1186/s12916-023-03065-5 (PMC10510256; doi:10.1186/s12916-023-03065-5)
Supplement: Supplementary file 2 — Additional file 2: File S1. The clinical characteristics and OncoUrine test results of the patients in the bladder cancer diagnosis cohort, the recurrence diagnosis cohort, and the follow-up cohort, respectively. File S2. The mutational frequency and methylation levels of the OncoUrine test positive patients. File S3. The follow-up data with confirmed recurrence status of patients. [file 12916_2023_3065_MOESM2_ESM.zip › File S3R2.xlsx]

## Sheet: Sheet1
Sample_ID	OncoUrine test	Follow-up period until Nov 10.2022	Recurrence Status until Nov 10.2022	Follow-up period until Jun 1.2023	Recurrence Status until Jun 1.2023
RS618NU1	Negative	17.0667	No	23.8333	No
RS620NU1	Negative	17.0667	No	23.8333	No
RS623NU1	Negative	17	No	23.7667	No
RS623NU2	Negative	13.6667	No	NA	Lost
RS624NU1-1	Negative	17	No	23.7667	No
RS625NU2	Positive	NA	Lost	20.4667	No
RS650NU1-1	Negative	16.8333	No	23.6	No
RS651NU1	Negative	16.8333	No	23.6	No
RS653NU1	Negative	16.8333	No	23.6	No
RS654NU1	Negative	16.8333	No	23.6	No
RS655NU1	Negative	16.8333	No	23.6	No
RS656NU1	Negative	16.6667	No	23.4333	No
RS657NU1	Positive	0.266667	Yes	0.266667	Yes
RS661NU1	Positive	9.6	Yes	9.6	Yes
RS663NU1	Positive	NA	Lost	NA	Lost
RT743NU1	Negative	16.3667	No	23.1333	No
RT744NU1	Positive	0.266667	Yes	0.266667	Yes
RT745NU1-1	Negative	16.3667	No	NA	Lost
RT754NU1	Positive	16.0667	No	22.8333	No
RT756NU1-1	Positive	11.066	Yes	11.066	Yes
RT757NU1	Negative	15.8333	No	20.4	Yes
RT759NU1	Positive	15.9	No	19.0667	Yes
RT761NU1	Positive	13.8	Yes	13.8	Yes
RT762NU1	Positive	8	Yes	8	Yes
RT762NU2	Positive	0.466667	Yes	0.466667	Yes
RT763NU1	Negative	15.9	No	22.6667	No
RT765NU1	Negative	15.6667	No	22.4333	No
RT766NU1	Positive	15.6667	No	22.4333	No
RT767NU1	Negative	15.6333	No	22.4	No
RT768NU1	Positive	15.6667	No	NA	Lost
RT769NU1	Positive	15.6667	No	18.4	Yes
RT770NU1	Negative	NA	Lost	19.7333	Yes
RT771NU1	Negative	15.6	No	NA	Lost
RT780NU1	Negative	15.1	No	21.8667	No
RT781NU1	Negative	15.1	No	21.8667	No
RT782NU1	Negative	14.9	No	21.6667	No
RT782NU2	Negative	8.53333	No	NA	Lost
RT783NU1	Negative	14.9	No	21.6667	No
RT790NU1	Negative	14.6333	No	NA	Lost
RT790NU2	Negative	9.6	No	16.3667	No
RT791NU2	Negative	NA	Lost	21.4	No
RU565NU1	Positive	13.6667	Yes	13.6667	Yes
RU569NU1	Negative	14.2667	No	21.0333	No
RV593NU2	Negative	17.2667	No	24.0333	No
RV595NU1	Negative	13.7667	No	NA	Lost
RV596NU1	Negative	13.7667	No	20.5333	No
RV597NU1	Positive	13.7667	No	20.5333	No
RV597NU2	Positive	10.0333	No	NA	Lost
RV599NU2	Positive	13.5667	No	NA	Lost
RV602NU2	Negative	13	No	19.7667	No
RV602NU3	Negative	8.53333	No	NA	Lost
RV606NU1	Negative	NA	Lost	NA	Lost
RV607NU1	Negative	12.6	No	19.3667	No
RV609NU1	Positive	12.3667	No	19.1333	No
RV686NU1	Negative	13.9	No	20.6667	No
RV693NU1	Negative	5.3	Yes	5.3	Yes
RV775NU2	Negative	11.4333	No	18.2	No
RV777NU1	Positive	5.46667	Yes	5.46667	Yes
RV778NU1	Negative	NA	Lost	18.1333	No
RV779NU1	Negative	11.2667	No	18.0333	No
RV780NU1	Negative	11.2667	No	18.0333	No
RW068NU1	Positive	5.9	Yes	5.9	Yes
RW074NU2	Negative	NA	Lost	17.4	No
RW077NU1	Positive	10.5333	No	17.3	No
RW078NU1	Negative	NA	Lost	17.2667	No
RW079NU1	Positive	0.2	Yes	0.2	Yes
RW083NU2	Positive	10.4333	No	NA	Lost
RW084NU1	Negative	10.2667	No	11.9667	Yes
RW517NU1	Negative	NA	Lost	16.9333	No
RW519NU1	Negative	10.0667	No	16.8333	No
RW521NU2	Negative	10.0333	No	16.8	No
RW528NU1	Negative	9.7	No	16.4667	No
RW529NU1	Positive	9.6	No	16.3667	No
RW530NU1	Positive	9.6	No	16.3667	No
RW531NU1	Positive	0.166667	Yes	0.166667	Yes
RW533NU1	Negative	NA	Lost	NA	Lost
RW535NU1	Negative	8.83333	No	15.6	No
RW537NU1	Positive	8.83333	No	15.6	No
RW538NU1	Negative	8.83333	No	15.6	No
RW540NU1	Negative	8.5	Yes	8.5	Yes
RW541NU1	Negative	8.8	No	NA	Lost
RW617NU1	Positive	2.8	Yes	2.8	Yes
RW618NU2	Positive	0.0333333	Yes	0.0333333	Yes
RW619NU1	Positive	8.53333	No	10.0667	Yes
RW621NU1	Positive	8.53333	No	11.8333	Yes
RW623NU1	Negative	8.53333	No	15.3	No
RW625NU1	Negative	8.53333	No	15.3	No
RW626NU1	Positive	4.33333	Yes	4.33333	Yes
RW629NU1	Negative	8.3	No	15.0667	No
RW630NU1	Negative	NA	Lost	NA	Lost
RW632NU1	Negative	NA	Lost	15.0667	No
RW808NU1	Positive	NA	Lost	NA	Lost
RW809NU1	Positive	8.06667	No	4.06667	Yes
